# Supplementary material for: Acute Respiratory Tract Infection and Sudden Sensorineural Hearing Loss: A Multinational Cohort Study
Source: Diagnostics (Basel). 2025 Jun 9;15(12):1462. doi: 10.3390/diagnostics15121462 (PMC12191787; doi:10.3390/diagnostics15121462)
Supplement: Supplementary file 1 [file diagnostics-15-01462-s001.zip]

Archive with 1 entries (1 files):
- diagnostics-3637585-supplementary.pdf
